# Supplementary material for: Relationship Between Vitamin D Levels with In-Hospital Complications and Morphofunctional Recovery in a Cohort of Patients After Severe COVID-19 Across Different Obesity Phenotypes
Source: Nutrients. 2024 Dec 30;17(1):110. doi: 10.3390/nu17010110 (PMC11722648; doi:10.3390/nu17010110)
Supplement: Supplementary file 1 [file nutrients-17-00110-s001.zip]

Archive with 1 entries (1 files):
- nutrients-3384211-supplementary.pdf
